# Supplementary material for: The Aberrant Expression of Biomarkers and Risk Prediction for Neoplastic Changes in Barrett’s Esophagus–Dysplasia
Source: Cancers (Basel). 2024 Jun 28;16(13):2386. doi: 10.3390/cancers16132386 (PMC11240336; doi:10.3390/cancers16132386)
Supplement: Supplementary file 1 [file cancers-16-02386-s001.zip]

Archive with 1 entries (1 files):
- cancers-3016317-supplementary.pdf
